# Supplementary material for: Ecotin protects Salmonella Typhimurium against the microbicidal activity of host proteases
Source: PLoS Pathog. 2025 Mar 28;21(3):e1013013. doi: 10.1371/journal.ppat.1013013 (PMC11977995; doi:10.1371/journal.ppat.1013013)
Supplement: S1 Data — Excel spreadsheet containing, on separate sheets, the numerical data for all the figures in this work. (XLSX) [file ppat.1013013.s001.xlsx]

## Sheet: Fig. 1
Fig. 1 A
Cecum weight (g) 24 h post infection	Mock	WT	Δeco	Δeco+eco
	0.65	0.37	0.72	0.52
	0.78	0.23	0.92	0.75
	0.69	0.2	0.62	0.69
	0.8	0.24	0.68	0.3
	0.93	0.27		0.32
Fig. 1 C
Cecum submucosa width (mm) 24 h post infection	Mock	WT	Δeco	Δeco+eco
	0.062	0.599	0.12	0.3125
	0.062	0.6	0.12	0.062
	0.062	0.348	0.15	0.3125
	0	0.12	0.06	0.6875
	0.062	0.289		0.6875
Fig. 1 D
PMNs per high power field 24 h post infection	Mock	WT	Δeco	Δeco+eco
	0	22	23	35
	5	24	32	18
	2	23	12	26
	3	21	5	32
	3	70		25
Fig. 1 E
Goblet cells with secretory vesicles per high power field 24 h post infection	Mock	WT	Δeco	Δeco+eco
	32	4	26	14
	43	17	20	0
	29	7	32	0
	24	17	33	2
	36	0		0
Fig. 1 F
Epithelial integrity score 24 h post infection	Mock	WT	Δeco	Δeco+eco
	0	3	1	0
	0	2	1	0
	0	1	0	1
	0	1	0	1
	0	3		1
Fig. 1 G
Histopathology score 24 h post infection	Experimental group	Edema	PMN infiltration	Goblet cells	Epithelial integrity	Global score
	Mock	1	0	0	0	1
		1	1	0	0	2
		1	0	0	0	1
		0	0	1	0	1
		1	0	0	0	1
	WT	3	2	2	3	10
		3	2	1	2	8
		2	2	1	1	6
		1	2	1	1	5
		2	3	3	3	11
	∆eco	1	2	1	1	5
		1	2	1	2	6
		1	1	0	0	2
		1	2	2	0	5
	∆eco+eco	2	1	2	0	5
		1	3	1	0	5
		2	3	2	1	8
		3	3	2	1	9
		3	3	2	1	9
Fig. 1 G
Log CFU in cecal contents 24 h post infection	Cecal contents without gentamicin treatment		Cecal contents with gentamicin treatment
	WT	∆eco	WT	∆eco
	9.22708	9.30892	5.32151	4.78628
	9.60651	8.12083	5.10034	5.90309
	9.87811	9.02048	5.80275	5.19478
	9.93434	9.31808	5.44074	5.44417
	9.6022	10.0193	6.12083	6.86336
	9.83201	8.64225	4.50287	4.94417
	9.85402	7.69649	7.98717	4.00343
	8.56976	8.73757	4.87214	4.6977
	9.93674	8.78974	4.69897	4.45073
	8.75519	6.7288	5.62479	3.60206
Fig. 1 G
Log CFU in cecal tissue 24 h post infection	WT	∆eco
	7.46007	7.76409
	8.91606	6.16541
	8.46007	7.23455
	8.40137	7.78342
	7.59272	7.39203
	8.36145	7.06213
	8.89673	5.25938
	7.09215	6.67781
	7.247	5.83505
	7.247	5.56041

## Sheet: Fig. 2
Fig. 2 A
log CFU		30 min incubation 37°C with agitation 180 rpm
		Buffer NaCl 125mM, KCl 7mM, NaHCO3 45mM, pH=3		Porcine pepsin 3 mg/mL
		WT	∆eco	WT	∆eco
		9.04	8.95	8.88	8.85
		9.17	8.95	8.98	8.94
		9	9	8.9	8.9
		8.85	9.73	8.85	9.04
		8.87	8.95	9.09	9.18
		9.06	9.04	9.17	9.06
Fig. 2 B
log CFU		2 h incubation 37°C with agitation 180 rpm						4 h incubation 37°C with agitation 180 rpm
		Buffer NaCl 0,5 %			Pancreatin 2mg/mL			Buffer NaCl 0,5 %			Pancreatin 2mg/mL
		WT	∆eco	∆eco+eco	WT	∆eco	∆eco+eco	WT	∆eco	∆eco+eco	WT	∆eco	∆eco+eco
		3.74036	3.49136	3.69897	4.60206	4.30103	4.77815	3.91645	3.81291	3.77815	5.69897	4.90309	6.14613
		3.90309	3.47227	3.8451	4.43933	4.17609	4.87506	4.01072	3.74036	3.69897	5.51188	4.86034	6.17609
		3.77815	3.52288	3.42597	4.60206	3.72016	4.87506	3.96614	3.8451	3.81291	5.39794	4.81291	6.21748
		3.57403	3.47712	3.69897	4.8451	4.30103	5.47712	3.81291	3.92942	4.09691	6.08814	4.51188	6.60206
		3.57403	3.77815	3.8451	4.80163	4.19033	5.26717	3.989	3.54407	4.04139	6.15381	4.54407	6.87506
		3.57403	3.66901	3.54407	4.97004	4.30103	5.20412	3.97772	3.39794	4.04139	6.16137	4.47712	6.87506
		3.30103	3.77815	3.77815	5.54407	5.07918	5.09691	3.56427	3.54407	2.92082	6.8451	6.2492	6.34242
		3.60206	3.60206	3.75333	5.39794	5.1383	5.07004	3.30103	3.39794	3.04139	6.91645	6.23679	6.30103
		3.727	3.69897	3.47712	5.43933	4.74036	5.07004	3.47712	3.42597	2.88461	6.8293	6.16137	6.09691
		3.727	3.36798	3.69897	4.90309	4.77815	4.94201	3.47712	3.19033	3	6.07004	5.67669	6.32222
		3.69897	3.36798	3.30103	4.97772	4.79588	4.989	3.47712	3.04139	3.09108	5.95424	5.54407	6.23045
		3.31527	3.34242		4.62839	4.63682		2.98528	3.0607		6.10551	5.65321
		3.18564	3.25527		4.87506	4.77815		3.11394	3.14613		6.10551	5.87506
			3.25258		4.91645				3.05436		6.23045	5.8451
Fig. 2 C
log CFU		2 h incubation 37°C with agitation 180 rpm						4 h incubation 37°C with agitation 180 rpm
		Buffer Tris-HCl 10 mM pH=8,8			Pancreatic elastase 5 µM			Buffer Tris-HCl 10 mM pH=8,8			Pancreatic elastase 5 µM
		WT	∆eco	∆eco+eco	WT	∆eco	∆eco+eco	WT	∆eco	∆eco+eco	WT	∆eco	∆eco+eco
		3.41497	3.32222	3.4843	4.01072	3.56431	3.97002	3.60206	3.60206	3.60206	4.27875	3.90309	4.64345
		3.77815	3.97002	4.09691	4.20412	4.28443	4.38917	3.77815	3.85531	3.99271	4.30103	4.30103	4.8293
		4	3.77815	3.60206	4.11394	3.90309	3.90309	3.69897	3.60206	3.60206	4.64345	4.16673	4.27138												0.819136	0.806836	0.816078	0.834493
		3.16879	3.10267	3.13033	4.16137	3.95424	4.09108	4.04139	3.60206	3.77815	4.4624	4.04139	4.47712
		3.43136	3.28623	3.38917	3.97772	3.63679	4.04139	3.77815	3.89396	3.99271	4.63682	4.11394	4.72016
		3.8451	3.91645	4.09691	4.24304	4.12493	4.21748	3.8451	3.72591		4.53148	3.72591	4.32879
		3.72591	3.77815	3.77815	4	3.77815	3.90309				4.36173	4.43933	4.50515												0.721742	0.693565	0.750375	0.721286
		3.18563	3.11394	3.22401	4.09691	3.989	4.01424				4.63682	3.96942	4.69897
					4	3.66904	4.10267				4.25527		4
					4.23887	4.09107	4.41913																		0.942169	0.923875	0.953549	0.949082
					4	3.60206	3.90309
					4.0607	3.98528	3.97772
																									0.886302	0.865271	0.882656	0.910979
Fig. 2 D
Representative growth curves and relative carrying capacity parameter from independent experiments		Representative growth curves (37°C with agitation)						Relative carrying capacity
		Time (min)	OD600					Buffer Tris-HCl 10 mM pH=8,8 + LB 9%		Pancreatic elastase 5 µM + LB 9%
			Buffer Tris-HCl 10 mM pH=8,8 + LB 9%		Pancreatic elastase 5 µM + LB 9%
								WT	∆eco	WT	∆eco
			WT	∆eco	WT	∆eco		1	0.819373	1	0.819136
		0	0	0	0	0		1	0.864209	1	0.721742
		5.2	0.004	0.003	0.00033333	0.00133333		1	1.07486	1	0.942169
		10.4	0.004	0.003	0.00033333	0.00233333		1	1.00707	1	0.886302
		15.6	0.005	0.004	0.00033333	0.00233333
		20.8	0.004	0.003	0.00033333	0.00233333
		26	0.005	0.004	0.00033333	0.00133333
		31.3	0.005	0.004	0.00033333	0.00133333
		36.5	0.006	0.004	0.00233333	0.00133333
		41.7	0.005	0.004	0.00133333	0.00133333
		46.9	0.006	0.004	0.00233333	0.00233333
		52.1	0.005	0.004	0.00133333	0.00133333
		57.3	0.005	0.004	0.00233333	0.00233333
		62.5	0.005	0.004	0.00233333	0.00233333
		67.7	0.005	0.004	0.00233333	0.00233333
		72.9	0.006	0.004	0.00233333	0.00233333
		78.1	0.006	0.004	0.00233333	0.00233333
		83.3	0.006	0.005	0.00133333	0.00233333
		88.5	0.006	0.005	0.00233333	0.00233333
		93.7	0.006	0.005	0.00133333	0.00233333
		98.9	0.006	0.005	0.00333333	0.00233333
		104.1	0.006	0.006	0.00333333	0.00233333
		109.4	0.006	0.006	0.00233333	0.00233333
		114.6	0.006	0.005	0.00133333	0.00233333
		119.8	0.006	0.005	0.00333333	0.00233333
		125	0.006	0.006	0.00433333	0.00233333
		130.2	0.006	0.005	0.00333333	0.00233333
		135.4	0.007	0.006	0.00433333	0.00233333
		140.6	0.006	0.006	0.00433333	0.00233333
		145.8	0.007	0.006	0.00333333	0.00233333
		151	0.007	0.006	0.00333333	0.00333333
		156.2	0.007	0.006	0.00333333	0.00333333
		161.4	0.007	0.006	0.00333333	0.00333333
		166.6	0.008	0.007	0.00533333	0.00333333
		171.8	0.008	0.008	0.00633333	0.00333333
		177	0.008	0.008	0.00633333	0.00433333
		182.2	0.008	0.007	0.00633333	0.00433333
		187.5	0.009	0.01	0.00833333	0.00433333
		192.7	0.009	0.009	0.00733333	0.00433333
		197.9	0.01	0.01	0.00933333	0.00533333
		203.1	0.01	0.01	0.00833333	0.00533333
		208.3	0.011	0.01	0.00933333	0.00533333
		213.5	0.011	0.01	0.00833333	0.00633333
		218.7	0.012	0.011	0.00933333	0.00633333
		223.9	0.012	0.011	0.00933333	0.00733333
		229.1	0.012	0.012	0.00933333	0.00733333
		234.3	0.013	0.012	0.0113333	0.00833333
		239.5	0.015	0.014	0.0133333	0.00833333
		244.7	0.015	0.014	0.0133333	0.00933333
		249.9	0.015	0.014	0.0143333	0.0103333
		255.1	0.015	0.015	0.0153333	0.0103333
		260.4	0.017	0.017	0.0173333	0.0113333
		265.6	0.017	0.016	0.0173333	0.0123333
		270.8	0.018	0.017	0.0183333	0.0133333
		276	0.018	0.018	0.0183333	0.0133333
		281.2	0.019	0.018	0.0193333	0.0143333
		286.4	0.02	0.019	0.0203333	0.0153333
		291.6	0.021	0.02	0.0213333	0.0163333
		296.8	0.022	0.021	0.0223333	0.0173333
		302	0.023	0.022	0.0243333	0.0183333
		307.2	0.026	0.024	0.0263333	0.0183333
		312.4	0.026	0.024	0.0273333	0.0193333
		317.6	0.027	0.025	0.0283333	0.0203333
		322.8	0.029	0.026	0.0293333	0.0213333
		328	0.03	0.027	0.0313333	0.0223333
		333.2	0.031	0.028	0.0323333	0.0233333
		338.5	0.031	0.029	0.0333333	0.0243333
		343.7	0.035	0.031	0.0343333	0.0253333
		348.9	0.037	0.033	0.0363333	0.0263333
		354.1	0.037	0.032	0.0373333	0.0273333
		359.3	0.039	0.033	0.0393333	0.0283333
		364.5	0.04	0.035	0.0403333	0.0293333
		369.7	0.043	0.039	0.0423333	0.0303333
		374.9	0.045	0.04	0.0423333	0.0313333
		380.1	0.043	0.039	0.0423333	0.0323333
		385.3	0.046	0.04	0.0433333	0.0333333
		390.5	0.046	0.04	0.0443333	0.0343333
		395.7	0.047	0.042	0.0453333	0.0343333
		400.9	0.05	0.045	0.0463333	0.0353333
		406.1	0.049	0.045	0.0463333	0.0353333
		411.3	0.051	0.047	0.0483333	0.0363333
		416.6	0.05	0.043	0.0483333	0.0373333
		421.8	0.052	0.046	0.0493333	0.0373333
		427	0.052	0.048	0.0503333	0.0373333
		432.2	0.053	0.049	0.0503333	0.0383333
		437.4	0.054	0.048	0.0513333	0.0383333
		442.6	0.053	0.048	0.0513333	0.0393333
		447.8	0.053	0.048	0.0513333	0.0393333
		453	0.054	0.049	0.0523333	0.0393333
		458.2	0.055	0.049	0.0523333	0.0403333
		463.4	0.053	0.048	0.0523333	0.0403333
		468.6	0.053	0.049	0.0533333	0.0403333
		473.8	0.054	0.049	0.0543333	0.0403333
		479	0.056	0.05	0.0553333	0.0413333
		484.2	0.055	0.05	0.0553333	0.0413333
		489.4	0.056	0.052	0.0563333	0.0413333
		494.7	0.056	0.05	0.0553333	0.0413333
		499.9	0.056	0.049	0.0563333	0.0423333
		505.1	0.057	0.05	0.0563333	0.0423333
		510.3	0.057	0.051	0.0573333	0.0423333
		515.5	0.058	0.05	0.0583333	0.0423333
		520.7	0.057	0.049	0.0573333	0.0423333
		525.9	0.058	0.05	0.0573333	0.0433333
		531.1	0.058	0.051	0.0583333	0.0433333
		536.3	0.059	0.051	0.0583333	0.0433333
		541.5	0.059	0.05	0.0583333	0.0433333
		546.7	0.059	0.05	0.0593333	0.0433333
		551.9	0.06	0.053	0.0593333	0.0433333
		557.1	0.06	0.052	0.0593333	0.0433333
		562.3	0.061	0.053	0.0603333	0.0443333
		567.6	0.06	0.052	0.0603333	0.0443333
		572.8	0.06	0.051	0.0603333	0.0443333
		578	0.06	0.053	0.0613333	0.0443333
		583.2	0.059	0.052	0.0603333	0.0443333
		588.4	0.06	0.053	0.0613333	0.0443333
		593.6	0.059	0.053	0.0613333	0.0443333
		598.8	0.061	0.054	0.0623333	0.0443333

## Sheet: Fig. 3
Fig. 3 A
Fluorescence over time and % casein digestion		Time (s)	BBM		BBM + Ecotin 50 nM		BBM + Ecotin 100 nM		BBM + Ecotin 200 nM		BBM + cocktail inhibithor			%casein digestion
														BBM	50 nM ecotin	100 nM ecotin	200 nM ecotin	cocktail inh
		0	0	0	0	0	0	0	0	0	0	0		118.111	58.0291	10.7069	6.36413	45.7274
		57	29885	20948	14204	12840	4475	3404	2471	2152	14080	16250		81.8885	50.8859	8.78018	4.6537	46.5726
		120	59847	41416	27888	25392	7790	6087	5453	3234	28898	31226
		180	86919	61244	40787	35931	10182	8152	6281	4242	39971	42420
		240	110943	80409	52999	46740	12877	10067	7348	5318	51123	53919
		300	136235	97237	65007	57451	14592	12192	8643	6364	61072	63895
		360	158618	114394	76689	66081	16758	13266	9135	6926	69279	71542
		420	183324	130615	89444	78599	18632	14775	10817	7701	76930	79550
		480	205323	146295	99625	87851	19699	15927	11314	8311	83136	86126
		540	230175	160587	112606	99310	21547	17559	12738	8791	90902	93567
		600	252253	174891	123934	108678	22867	18752	13592	9939	97661	99466
Fig. 3 B
Adhesion assays in HT-29 and Caco-2 monolayers		Adhesion index
		HT-29			Caco-2
		WT	∆eco	∆eco+eco	WT	∆eco	∆eco+eco
		0.07719	0.0422767	0.051425	0.0666667	0.0161133	0.0229633
		0.07544	0.0276433	0.0457133	0.0583333	0.00888667	0.0385167
		0.0754333	0.0276433	0.06286	0.0666667	0.0133333	0.0200033
		0.0912267	0.0357733	0.06857	0.0283333	0.0138867	0.05185
					0.05	0.00666667
Fig. 3 D
Confocal microscopy analysis of adhesion in Caco-2 monolayers		Bacteria/cell
		WT	∆eco
		1.08865	0.40107
		0.310976	0.737463
		0.636126	0.242588
		2.16875	0.393382
		1.12541	0.439306
		1.64359	0.170418
		1.69277	0.411458
		0.345946	0.110526
		0.593443
Fig. 3 E
Competitive adhesion assay using 1:1 inoculum of the indicated pair of strains		Competitive index
		∆eco/WT	∆eco+eco/WT	∆eco/WT	∆eco+eco/WT
		0.223	1.1	0.533	0.524
		0.294	1.2	0.333	0.925
		0.272	0.885	0.643	1.11
		0.305	1.286	0.625	0.505
				0.25	2.056
Fig. 3 F
Adhesion assays in Caco-2 monolayers pre-treated with Ecotin or PIC when indicated		Adhesion index
		WT	WT + Ecotin 1 µM	∆eco	∆eco + Ecotin 1 µM	∆eco + PIC
		0.0625	0.0625	0.02697	0.12121	0.09697
		0.0625	0.059375	0.03515	0.0696967	0.09091
		0.078125	0.0666667	0.0387867	0.09697	0.08788

## Sheet: Fig. 4
Fig. 4 A
Invasion assay in J774 macrophages		Invasion index
		WT	∆eco	∆eco+eco
		0.204	0.16125	0.178
		0.254	0.28325	0.266667
		0.25425	0.42775	0.33875
		0.31225	0.289	0.452
		0.3125	0.2945	0.43875
Fig. 4 B
Replication assay 4 h after infection in J774 macrophages		Replication index
		WT	∆eco	∆eco+eco
		2.5195	0.6895	4.99975
		2.85575	2.35825	2.3215
		2.91167	0.81625	4.10725
		2.8555	1.197	3.21425
			1.45133	2.50025
Fig. 4 C
Competitive assay between ∆eco and WT strains at the time points of invasion and replication		Competitive index
		Invasion	Replication
		1.20629	0.382903
		0.532544	0.179486
		2.30769	0.287178
		1.02564	0.522141
		1.44231	0.638172
		1.92308	0.957259
Fig. 4 D
Confocal microscopy analysis of fluorescence green/orange for each bacteria at invasion and replication time points		Fluorescence green/orange
		Invasion		Replication
		WT	∆eco	WT	∆eco
		0.328428	0.112756	1.47773	0.127162
		0.270618	0.13636	1.52263	0.121654
		0.269803	0.122637	1.44036	0.13092
		0.278177	0.133314	1.37316	0.311791
		0.367826	0.130683	1.53308	0.315577
		0.372305	0.118901	1.41815	0.305849
		0.148842	0.126078	1.40182	0.26845
		0.24278	0.126455	1.62348	0.195022
		0.250898	0.316413	1.45531	0.218459
		0.172017	0.153437	1.51705	0.191337
		0.064164	0.114011	1.67399	0.189022
		0.232102	0.118689	1.29774	0.252673
		0.122618	0.113884	1.28477	0.236155
		0.0989503	0.0724271	1.41008	0.387461
		0.260247	0.117425	1.65595	0.308421
		0.268527	0.107234	1.3799	0.314496
		0.259451	0.109571	1.51205	0.305411
		0.213625	0.110524	1.22016	0.304527
		0.199624	0.0996361	1.34547	0.354434
		0.254503	0.136718	1.36663	0.293527
		0.245952	0.0830838	1.06161	0.328248
		0.175873	0.117724	1.09624	0.265597
		0.231684	0.102899	1.22084	0.373762
		0.240027	0.116362	1.5658	0.364971
		0.220867	0.131154	1.301	0.31712
		0.149809	0.0878741	1.47669	0.3102
		0.120487	0.117834	1.41456	0.411621
		0.124158	0.147452	1.1615	0.415436
		0.101794	0.161359	1.1066	0.379686
		0.168159	0.127225	1.19349	0.379022
		0.183462	0.149787	1.31655	0.431647
		0.139276	0.154309	1.02445	0.36931
		0.125588	0.149541	1.43369	0.319769
		0.087213	0.162411	1.48949	0.264862
		0.16526	0.154934	1.47423	0.315704
		0.11291	0.112204	1.28257	0.318102
		0.0992956	0.112112	1.13425	0.473019
		0.0933072	0.106717	1.12861	0.454925
		0.122392	0.108906	1.26052	0.352416
		0.154567	0.127307	1.24573	0.325419
		0.177351	0.126874	1.41092	0.405782
		0.0726026	0.127823	1.46501	0.421511
		0.115051	0.13572	1.29722	0.594445
		0.106621	0.121678	1.23199	0.623838
		0.059937	0.138403	1.32461	0.596661
		0.103175	0.133338	1.25814	0.559076
		0.158482	0.135483	1.23862	0.532926
		0.190809	0.143491	1.05411	0.538472
		0.122286	0.138064	1.03821	0.598924
		0.169146	0.157224	1.11464	0.570409
		0.186309	0.15224	1.06092	0.596848
		0.108935	0.143754	1.20859	0.546776
		0.0881332	0.168312	1.27594	0.731366
		0.0800147	0.155946	1.34606	0.68686
		0.177628	0.164572	1.29996	0.643711
		0.184635	0.111378	1.25759	0.656512
		0.0979215	0.125302	1.34888	0.688209
		0.152525	0.108743	1.25266	0.651304
		0.162074	0.126403	1.25891	0.342447
		0.164108	0.137382	1.20492	0.278941
		0.126115	0.12495	1.23658	0.410872
		0.104978	0.130927	1.11358	0.392327
		0.0886039	0.129479	1.09568	0.354691
		0.125346	0.135315	1.07113	0.20619
		0.10751	0.117574	1.07293	0.629269
		0.17296	0.122367	0.958371	0.668031
		0.108763	0.130882	0.772383	0.658874
		0.109987	0.123891	0.948017	0.574586
		0.648049	0.105151	0.854657	0.583203
		0.192964	0.0614766	0.938652	0.6654
		0.138756	0.125956	0.964014	0.642029
		0.153268	0.136824	1.0577	0.684397
		0.157312	0.146202	0.813758	0.696706
		0.185072	0.145527	0.781237	0.35124
		0.385839	0.156422	0.910715	0.3602
		0.140105	0.14131	1.17405	0.379136
		0.139966	0.150419	1.06804	0.471074
		0.088655	0.148786	0.986308	0.408115
		0.0884831	0.113892	1.13633	0.388893
		0.0943236	0.134518	0.90694	0.525952
		0.127368	0.0833563	0.977581	0.527114
		0.105036	0.115925	1.05283	0.497893
		0.0920481	0.141937	0.963785	0.597393
		0.077004	0.153857	0.967394	0.548836
		0.0999333	0.158001	1.25567	0.670487
		0.06828	0.171586	1.12294	0.519356
		0.0963354	0.120602	1.18339	0.549754
		0.145031	0.143209	1.09801	0.293683
		0.133928	0.141234	0.954767	0.298729
		0.0419921	0.116833	1.0735	0.271924
		0.110444	0.152831	1.11882	0.293174
		0.207679	0.145765	1.07878	0.251059
		0.175433	0.126736	0.834281	0.149141
		0.154819	0.132925	0.871064	0.194414
		0.154042	0.133123	0.847011	0.195473
		0.150253	0.128842	0.873493	0.133971
		0.13698	0.136022	0.960735	0.188507
		0.262315	0.139558	0.959938	0.130865
			0.135824	0.827403	0.275757
			0.194776	0.721047	0.273808
			0.193625	0.656791	0.251628
			0.191658	0.723991	0.0952004
			0.189455	0.904087	0.152347
			0.18041	0.778378	0.166982
			0.191885	0.861307	0.143705
			0.188838	0.769005	0.143987
			0.205596	0.758967	0.123672
			0.205368	1.32589	0.124502
			0.241005	1.12409	0.11028
			0.245813	1.20554	0.145265
			0.180704	1.2359	0.160364
			0.187137	1.13992	0.145941
			0.211224	1.1633	0.128959
			0.216706	1.10665	0.165279
			0.185414	1.09779	0.13721
			0.207619	0.869481	0.176192
			0.181747	0.922768	0.136231
			0.194045	0.99235	0.163076
			0.19488	0.979145	0.177032
			0.175305	0.98335	0.194558
			0.227572	0.912997	0.135446
			0.236468	0.982448	0.158079
			0.219959	0.997317	0.140222
			0.199516	1.04661	0.165791
			0.214533	1.05811	0.148179
			0.227208	1.04191	0.0614046
			0.200419	1.06234	0.0669671
			0.230996	1.05544	0.12256
			0.201505	0.970461	0.166479
			0.198957	1.00352	0.141336
			0.206994	1.02493	0.158798
			0.198944	1.09944	0.13515
			0.19761	0.851665	0.151761
			0.179822	0.66383	0.138096
			0.21631	1.0616	0.198025
			0.208346	1.0293	0.228859
			0.195134	1.00476	0.204668
			0.189278	0.586465	0.267849
			0.235983	0.653401	0.129962
				0.807907	0.148849
				0.720714	0.219323
				0.725074	0.198797
				0.696505	0.0902434
				0.718674	0.0673461
				0.483309
				0.564001
				0.657959
				0.633834
				0.579146
				0.597987
				0.499443
				0.456052
				0.439704
				0.364455
				0.525706
				0.446853
				0.576163
				0.326948
				0.578201
				0.491536
				0.74073
				0.568639
				0.651894
				0.470984
				0.528394
				0.493544
				0.384111
				0.24425
				0.195849
				0.282591
				0.501153
				0.467774
				0.442612
				0.319377
				0.53637
				0.448206
				0.422932
				0.411725
				0.592493
				0.670384
				0.543762
				0.404597
				0.389194
				0.367757
				0.501439
				0.234039
				0.569779
				0.47633
				0.508382
				0.237465
				0.326714
				0.333305
				0.18552
				0.207798
				0.340265
				0.285626
				0.201094
				0.205469
				0.310415
				0.292893
Fig. 4 F
Confocal microscopy analysis of Lamp-1 recruitment at invasion or replication time points		%Lamp-1 colocalization
		Invasion		Replication
		WT	∆eco	WT	∆eco
		30.565	21.3428	46.3135	33.1717
		31.0803	50.7138	35.1296	48.256
		5.70187	36.4478	34.6198	40.9292
		32.6222	23.9106	17.2858	41.2155
		19.7166	38.2852	39.0291	32.814
		26.5044	33.1458	23.7552	48.8838
		16.1846	45.9518	43.9926	35.5958
		34.311	46.661	44.6886	39.7612
		21.4641	32.8215	39.0638
		24.7008	26.1589	63.9046
		23.0526
Fig. 4 F
Incubation of indicated strains with buffer or microsomes from J774 macrophages		Relative bacterial count
		Buffer DTT 2mM, sodium citrate 50 mM, pH=4,5		Microsomes
		WT	∆eco	WT	∆eco
		1	0.926174	1	0.607843
		1	1.14286	1	0.568627

## Sheet: Fig. 5
Fig. 5 A
Fluorescence over time and % substrate digestion		Time (seg)	Neutrophil elastase		Neutrophil elastase + Ecotin 10 nM		Neutrophil elastase + Ecotin 50 nM		Neutrophil elastase + Ecotin 5 µM		Neutrophil elastase + PIC			%substrate digestion
														Neutrophil elastase	Neutrophil elastase + Ecotin 10 nM	Neutrophil elastase + Ecotin 50 nM	Neutrophil elastase + Ecotin 5 µM	Neutrophil elastase + PIC
		0	0	0	0	0	0	0	0	0	0	0
		57	70773	52204	55601	38023	42122	22826	11131	8453	3275	7528
		138	164937	126621	122726	92744	98428	55049	27207	19510	7792	14113
		189	220341	172535	158929	131242	123793	74213	35431	25826	8666	17721		114.386	74.0974	57.815	15.5344	6.57872
		239	284684	218891	205024	166807	157891	93076	43664	34053	11650	20882		85.6136	68.7469	36.9623	13.1024	10.4042
		290	349995	265594	245008	204300	190979	113218	51902	40667	14252	25091
		344	429408	320664	294206	249183	229826	136132	61901	49227	19421	31811
		438	555297	411333	368813	319036	289663	178166	76934	62107	25898	43045
		488	600314	452295	400425	357205	312556	195655	78446	66192	26995	47500
		539	666506	503568	446218	397353	348606	217824	86418	72045	29125	52042
		590	736082	553775	488526	443638	380737	242455	94794	77886	33012	56491
		645	804482	606839	530529	486917	416081	266063	102662	82511	35186	58857
Fig. 5 B
Incubation of indicated strains with human neutrophils for 90 min		%Survival
		Neutrophils			Neutrophils pre-treated with DPI
		WT	∆eco	∆eco+eco	WT	∆eco	∆eco+eco
		28.5714	37.037	42.8404	117.105	69.697	122.449
		39.7101	27.4074	33.9286	95.8333	28.254	69.5652
		53.6585	45.6693	42.0635	92.9825	38.4	94
		77.6812	90	103.704	85.0575	59.0909	95.4545
		40.4762	38.0952	68.2051	67.7966	43.5417	21.25
Fig. 5 C
Incubation of indicated strains with neutrophil deranulated supernatants for 90 min		%Survival
		WT	∆eco
		110.526	73.3333
		91.1111	71.2871
		104.167	47.3829
		79.1667	41.6667
		75.8621	70
Fig. 5 D
Incubation of indicated strains with neutrophil extracellular traps for 90 min		%Survival
		WT	∆eco	∆eco+eco	∆eco + Ecotin 5 µM
		92.8571	40.0862	75.4717	88.4409
		48.2759	56.4103	41.6667	92.4731
		64.6552	32.0513	79.1667	44.5946
		41.2429	21.5054	66.6667	19.2308
		42.5532	10.4167	25.3125
		47.5	19.5455

## Sheet: Fig. S1
Fig. S1 C
Fluorescence measured in NPN uptake assays		Fluorescence
		Without NPN		With NPN
		WT	∆eco	WT	∆eco
		2735476	2675168	3079386	3068689
		2701538	2708606	3251047	3120461
		2812743	2795510	3198397	3018990
Fig. S1 D (left panel)
Growth curves in LB using a microplate reader (OD620nm)		Time (min)	WT			Δeco			Δeco+eco
		0	-0.001	0.001	0	0	0.001	-0.001	0.00066667	-0.00033333	-0.00033333
		5.2	0.006	0.004	0.004	0.005	0.004	0.003	0.00366667	0.00166667	0.00166667
		10.4	0.003	0.002	0.002	0.002	0.002	0.001	0.00166667	0.00066667	0.00066667
		15.6167	0.004	0.003	0.001	0.003	0.004	0	0.00266667	0.00166667	-0.00033333
		20.8167	0.005	0.004	0.001	0.004	0.004	0	0.00366667	0.00266667	-0.00033333
		26.0333	0.004	0.003	0.004	0.003	0.004	0.003	0.00266667	0.00166667	0.00266667
		31.2333	0.005	0.005	0.004	0.005	0.005	0.003	0.00366667	0.00266667	0.00266667
		36.4333	0.005	0.005	0.004	0.004	0.006	0.003	0.00366667	0.00366667	0.00266667
		41.65	0.006	0.007	0.003	0.006	0.008	0.003	0.00466667	0.00566667	0.00166667
		46.85	0.007	0.006	0.005	0.006	0.007	0.005	0.00566667	0.00466667	0.00366667
		52.0667	0.005	0.006	0.006	0.004	0.007	0.006	0.00366667	0.00466667	0.00466667
		57.2667	0.009	0.006	0.006	0.008	0.007	0.005	0.00766667	0.00566667	0.00466667
		62.4667	0.01	0.008	0.008	0.01	0.01	0.008	0.00966667	0.00766667	0.00666667
		67.6833	0.01	0.009	0.008	0.01	0.011	0.008	0.00966667	0.00866667	0.00766667
		72.8833	0.011	0.011	0.009	0.011	0.013	0.01	0.0106667	0.0116667	0.00966667
		78.1	0.013	0.012	0.011	0.014	0.015	0.013	0.0136667	0.0136667	0.0116667
		83.3	0.014	0.014	0.012	0.014	0.017	0.014	0.0136667	0.0146667	0.0126667
		88.5	0.016	0.014	0.014	0.017	0.018	0.017	0.0166667	0.0166667	0.0156667
		93.7167	0.018	0.018	0.017	0.02	0.023	0.021	0.0196667	0.0206667	0.0196667
		98.9167	0.023	0.023	0.02	0.026	0.029	0.025	0.0256667	0.0266667	0.0236667
		104.133	0.026	0.024	0.022	0.03	0.03	0.029	0.0296667	0.0286667	0.0276667
		109.333	0.027	0.03	0.027	0.032	0.038	0.034	0.0316667	0.0356667	0.0326667
		114.55	0.036	0.035	0.031	0.043	0.044	0.04	0.0436667	0.0416667	0.0386667
		119.75	0.04	0.041	0.037	0.048	0.052	0.049	0.0486667	0.0496667	0.0466667
		124.95	0.047	0.048	0.045	0.056	0.061	0.058	0.0566667	0.0586667	0.0566667
		130.167	0.055	0.056	0.052	0.066	0.071	0.066	0.0666667	0.0686667	0.0646667
		135.367	0.062	0.065	0.061	0.073	0.08	0.076	0.0746667	0.0786667	0.0746667
		140.583	0.069	0.073	0.067	0.079	0.085	0.081	0.0806667	0.0846667	0.0796667
		145.783	0.072	0.077	0.073	0.087	0.094	0.092	0.0876667	0.0926667	0.0896667
		150.983	0.077	0.084	0.077	0.098	0.105	0.1	0.0996667	0.104667	0.0996667
		156.2	0.087	0.092	0.087	0.106	0.112	0.108	0.107667	0.111667	0.107667
		161.4	0.093	0.099	0.092	0.115	0.12	0.115	0.116667	0.118667	0.113667
		166.617	0.098	0.106	0.101	0.123	0.13	0.129	0.124667	0.129667	0.127667
		171.817	0.107	0.113	0.108	0.135	0.142	0.14	0.135667	0.140667	0.137667
		177.017	0.114	0.122	0.117	0.145	0.155	0.152	0.146667	0.153667	0.148667
		182.233	0.125	0.133	0.127	0.158	0.17	0.166	0.159667	0.169667	0.163667
		187.433	0.137	0.143	0.138	0.174	0.184	0.181	0.175667	0.182667	0.178667
		192.65	0.151	0.158	0.151	0.19	0.201	0.196	0.192667	0.201667	0.194667
		197.85	0.163	0.171	0.163	0.199	0.211	0.205	0.202667	0.211667	0.203667
		203.05	0.176	0.183	0.176	0.213	0.225	0.219	0.215667	0.224667	0.215667
		208.267	0.183	0.195	0.188	0.225	0.243	0.237	0.228667	0.242667	0.235667
		213.467	0.198	0.209	0.201	0.239	0.255	0.248	0.243667	0.256667	0.246667
		218.683	0.212	0.221	0.216	0.251	0.264	0.261	0.255667	0.266667	0.260667
		223.883	0.223	0.233	0.228	0.262	0.276	0.272	0.267667	0.278667	0.271667
		229.083	0.235	0.243	0.238	0.274	0.286	0.283	0.279667	0.288667	0.282667
		234.3	0.244	0.252	0.247	0.282	0.294	0.291	0.287667	0.297667	0.290667
		239.5	0.255	0.264	0.258	0.293	0.307	0.302	0.298667	0.309667	0.301667
		244.717	0.264	0.273	0.266	0.302	0.315	0.31	0.308667	0.317667	0.308667
		249.917	0.271	0.283	0.275	0.309	0.326	0.32	0.315667	0.328667	0.318667
		255.117	0.282	0.291	0.283	0.322	0.333	0.328	0.327667	0.336667	0.327667
		260.333	0.288	0.298	0.292	0.328	0.341	0.337	0.334667	0.344667	0.336667
		265.533	0.297	0.306	0.299	0.337	0.35	0.344	0.343667	0.353667	0.343667
		270.75	0.305	0.318	0.308	0.346	0.361	0.353	0.352667	0.365667	0.353667
		275.95	0.311	0.326	0.317	0.354	0.373	0.365	0.358667	0.374667	0.363667
		281.167	0.315	0.329	0.321	0.358	0.373	0.368	0.365667	0.378667	0.368667
		286.367	0.323	0.34	0.331	0.361	0.38	0.373	0.368667	0.385667	0.373667
		291.567	0.33	0.344	0.338	0.365	0.382	0.378	0.373667	0.387667	0.378667
		296.783	0.337	0.349	0.342	0.372	0.386	0.381	0.380667	0.391667	0.381667
		301.983	0.338	0.352	0.344	0.372	0.389	0.382	0.379667	0.394667	0.382667
		307.2	0.344	0.356	0.35	0.377	0.392	0.387	0.384667	0.396667	0.387667
		312.4	0.344	0.361	0.351	0.378	0.397	0.388	0.385667	0.401667	0.387667
		317.6	0.348	0.364	0.353	0.381	0.4	0.39	0.388667	0.404667	0.389667
		322.817	0.352	0.364	0.358	0.385	0.4	0.396	0.392667	0.404667	0.395667
		328.017	0.356	0.37	0.362	0.389	0.406	0.399	0.395667	0.410667	0.398667
		333.233	0.358	0.372	0.364	0.391	0.407	0.402	0.398667	0.412667	0.400667
		338.433	0.363	0.378	0.37	0.396	0.414	0.408	0.403667	0.417667	0.406667
		343.633	0.366	0.383	0.373	0.399	0.42	0.411	0.405667	0.423667	0.409667
		348.85	0.368	0.384	0.376	0.401	0.419	0.414	0.407667	0.423667	0.411667
		354.05	0.373	0.389	0.38	0.407	0.425	0.418	0.413667	0.428667	0.416667
		359.267	0.377	0.392	0.383	0.411	0.428	0.421	0.417667	0.431667	0.418667
		364.467	0.38	0.397	0.388	0.413	0.432	0.426	0.420667	0.436667	0.424667
		369.667	0.385	0.402	0.392	0.418	0.437	0.431	0.424667	0.441667	0.428667
		374.883	0.387	0.403	0.395	0.42	0.439	0.433	0.426667	0.443667	0.430667
		380.083	0.393	0.406	0.397	0.426	0.441	0.435	0.432667	0.445667	0.432667
		385.3	0.393	0.411	0.402	0.426	0.447	0.44	0.432667	0.450667	0.437667
		390.5	0.398	0.413	0.406	0.431	0.448	0.444	0.438667	0.452667	0.441667
		395.7	0.403	0.417	0.408	0.437	0.452	0.446	0.443667	0.456667	0.443667
		400.917	0.405	0.421	0.411	0.439	0.457	0.45	0.445667	0.460667	0.446667
		406.117	0.409	0.428	0.415	0.443	0.464	0.454	0.450667	0.468667	0.451667
		411.333	0.413	0.427	0.419	0.448	0.463	0.458	0.455667	0.468667	0.455667
		416.533	0.415	0.432	0.42	0.449	0.468	0.459	0.456667	0.473667	0.456667
		421.733	0.417	0.435	0.424	0.452	0.472	0.464	0.459667	0.476667	0.462667
		426.95	0.421	0.437	0.426	0.456	0.474	0.466	0.463667	0.479667	0.463667
		432.15	0.425	0.44	0.43	0.461	0.478	0.471	0.467667	0.483667	0.469667
		437.367	0.427	0.441	0.43	0.463	0.48	0.471	0.471667	0.485667	0.469667
		442.567	0.429	0.444	0.434	0.465	0.482	0.476	0.473667	0.488667	0.474667
		447.767	0.431	0.446	0.436	0.467	0.485	0.478	0.475667	0.491667	0.477667
		452.983	0.433	0.447	0.438	0.47	0.486	0.482	0.479667	0.493667	0.481667
		458.183	0.436	0.45	0.44	0.474	0.49	0.484	0.483667	0.498667	0.483667
		463.4	0.437	0.453	0.441	0.475	0.494	0.485	0.484667	0.501667	0.484667
		468.6	0.44	0.454	0.445	0.479	0.495	0.489	0.488667	0.503667	0.489667
		473.817	0.438	0.455	0.447	0.477	0.495	0.491	0.486667	0.503667	0.491667
		479.017	0.444	0.46	0.448	0.483	0.501	0.493	0.492667	0.509667	0.493667
		484.217	0.445	0.463	0.452	0.483	0.502	0.496	0.493667	0.511667	0.497667
		489.433	0.446	0.463	0.452	0.484	0.502	0.496	0.494667	0.511667	0.496667
		494.633	0.451	0.466	0.454	0.488	0.506	0.498	0.499667	0.514667	0.499667
		499.85	0.452	0.468	0.457	0.489	0.508	0.501	0.499667	0.516667	0.501667
		505.05	0.454	0.471	0.457	0.491	0.511	0.5	0.501667	0.520667	0.501667
		510.25	0.456	0.472	0.459	0.494	0.512	0.503	0.504667	0.521667	0.504667
		515.467	0.456	0.471	0.463	0.493	0.51	0.508	0.503667	0.518667	0.508667
		520.667	0.458	0.475	0.465	0.496	0.515	0.51	0.506667	0.525667	0.511667
		525.883	0.461	0.477	0.466	0.499	0.517	0.511	0.510667	0.526667	0.511667
		531.083	0.461	0.477	0.469	0.499	0.517	0.514	0.510667	0.526667	0.515667
		536.283	0.466	0.483	0.47	0.504	0.523	0.516	0.514667	0.532667	0.517667
		541.5	0.466	0.481	0.47	0.504	0.521	0.515	0.515667	0.531667	0.516667
		546.7	0.469	0.484	0.473	0.508	0.525	0.519	0.519667	0.534667	0.520667
		551.917	0.47	0.488	0.474	0.509	0.529	0.52	0.519667	0.539667	0.522667
		557.117	0.472	0.488	0.475	0.511	0.529	0.521	0.522667	0.539667	0.523667
		562.317	0.472	0.491	0.477	0.511	0.531	0.524	0.522667	0.541667	0.526667
		567.533	0.473	0.491	0.477	0.513	0.532	0.523	0.524667	0.542667	0.525667
		572.733	0.476	0.492	0.48	0.515	0.533	0.527	0.527667	0.543667	0.529667
		577.95	0.479	0.494	0.48	0.519	0.536	0.527	0.531667	0.546667	0.528667
		583.15	0.48	0.495	0.483	0.52	0.536	0.53	0.531667	0.547667	0.532667
		588.35	0.481	0.498	0.484	0.521	0.54	0.531	0.533667	0.550667	0.533667
		593.567	0.482	0.496	0.484	0.522	0.537	0.532	0.533667	0.548667	0.534667
		598.767	0.482	0.499	0.487	0.523	0.54	0.535	0.534667	0.551667	0.537667
		603.983	0.487	0.502	0.486	0.528	0.544	0.534	0.540667	0.555667	0.536667
		609.183	0.487	0.505	0.492	0.528	0.547	0.54	0.540667	0.558667	0.543667
		614.383	0.485	0.502	0.491	0.526	0.544	0.54	0.537667	0.555667	0.543667
		619.6	0.49	0.506	0.492	0.532	0.548	0.541	0.544667	0.558667	0.543667
		624.8	0.492	0.507	0.494	0.534	0.55	0.544	0.546667	0.561667	0.546667
		630.017	0.489	0.507	0.493	0.53	0.55	0.543	0.542667	0.561667	0.545667
		635.217	0.495	0.51	0.494	0.537	0.554	0.544	0.549667	0.565667	0.546667
		640.433	0.494	0.511	0.498	0.536	0.554	0.549	0.547667	0.565667	0.551667
		645.633	0.497	0.513	0.499	0.539	0.557	0.549	0.550667	0.567667	0.550667
		650.833	0.5	0.514	0.502	0.543	0.558	0.552	0.554667	0.569667	0.554667
		656.05	0.498	0.514	0.501	0.54	0.557	0.551	0.551667	0.568667	0.553667
		661.25	0.503	0.517	0.504	0.546	0.561	0.556	0.557667	0.572667	0.557667
		666.467	0.504	0.52	0.503	0.548	0.564	0.555	0.558667	0.575667	0.556667
		671.667	0.503	0.518	0.504	0.545	0.562	0.555	0.556667	0.573667	0.556667
		676.867	0.503	0.521	0.506	0.545	0.565	0.557	0.555667	0.575667	0.557667
		682.083	0.506	0.521	0.507	0.549	0.565	0.558	0.558667	0.574667	0.557667
		687.283	0.506	0.523	0.507	0.548	0.567	0.558	0.557667	0.576667	0.557667
		692.5	0.507	0.523	0.506	0.549	0.567	0.556	0.558667	0.576667	0.555667
		697.7	0.507	0.524	0.509	0.548	0.567	0.559	0.557667	0.576667	0.558667
		702.9	0.509	0.524	0.511	0.55	0.567	0.561	0.559667	0.575667	0.558667
		708.117	0.508	0.525	0.511	0.549	0.568	0.56	0.557667	0.577667	0.558667
		713.317	0.508	0.527	0.51	0.549	0.57	0.56	0.557667	0.579667	0.557667
		718.533	0.512	0.529	0.512	0.553	0.572	0.562	0.561667	0.581667	0.559667
		723.733	0.512	0.528	0.512	0.554	0.57	0.56	0.560667	0.578667	0.556667
		728.933	0.511	0.531	0.515	0.552	0.574	0.564	0.558667	0.582667	0.560667
		734.15	0.513	0.531	0.514	0.553	0.573	0.563	0.559667	0.580667	0.559667
		739.35	0.511	0.529	0.514	0.551	0.57	0.562	0.557667	0.577667	0.558667
		744.567	0.512	0.531	0.515	0.552	0.573	0.564	0.557667	0.580667	0.560667
		749.767	0.515	0.532	0.517	0.555	0.573	0.566	0.560667	0.580667	0.562667
		754.967	0.517	0.533	0.517	0.557	0.575	0.566	0.562667	0.581667	0.562667
		760.183	0.516	0.532	0.514	0.556	0.574	0.562	0.561667	0.579667	0.557667
		765.383	0.516	0.531	0.514	0.556	0.572	0.563	0.561667	0.577667	0.557667
		770.6	0.514	0.534	0.516	0.554	0.576	0.565	0.557667	0.581667	0.559667
		775.8	0.517	0.533	0.518	0.558	0.575	0.567	0.561667	0.579667	0.560667
		781	0.517	0.534	0.519	0.557	0.575	0.568	0.561667	0.579667	0.561667
		786.217	0.517	0.532	0.518	0.558	0.573	0.567	0.560667	0.577667	0.560667
		791.417	0.517	0.537	0.516	0.557	0.58	0.564	0.559667	0.583667	0.557667
		796.633	0.518	0.534	0.519	0.558	0.575	0.567	0.559667	0.577667	0.559667
		801.833	0.515	0.532	0.515	0.556	0.572	0.564	0.557667	0.575667	0.555667
		807.033	0.513	0.533	0.515	0.553	0.573	0.563	0.553667	0.575667	0.555667
		812.25	0.513	0.534	0.518	0.554	0.575	0.568	0.554667	0.576667	0.559667
		817.45	0.517	0.533	0.515	0.558	0.574	0.563	0.557667	0.574667	0.553667
		822.667	0.519	0.534	0.515	0.559	0.576	0.564	0.558667	0.576667	0.553667
		827.867	0.515	0.532	0.514	0.556	0.573	0.562	0.554667	0.573667	0.551667
		833.067	0.517	0.535	0.518	0.558	0.576	0.568	0.556667	0.575667	0.557667
		838.283	0.516	0.533	0.515	0.556	0.574	0.563	0.554667	0.572667	0.552667
		843.483	0.518	0.533	0.513	0.559	0.575	0.561	0.556667	0.573667	0.549667
		848.7	0.515	0.533	0.515	0.555	0.574	0.564	0.551667	0.572667	0.551667
		853.9	0.519	0.532	0.514	0.56	0.574	0.562	0.556667	0.570667	0.549667
		859.1	0.515	0.532	0.516	0.556	0.573	0.565	0.552667	0.569667	0.551667
		864.317	0.517	0.531	0.515	0.558	0.572	0.564	0.553667	0.568667	0.550667
		869.517	0.515	0.532	0.515	0.556	0.573	0.564	0.550667	0.568667	0.550667
		874.733	0.513	0.531	0.513	0.554	0.572	0.562	0.548667	0.567667	0.547667
		879.933	0.517	0.535	0.516	0.558	0.577	0.565	0.552667	0.571667	0.549667
		885.15	0.513	0.533	0.515	0.554	0.574	0.565	0.547667	0.567667	0.548667
		890.35	0.517	0.533	0.513	0.558	0.574	0.563	0.551667	0.567667	0.545667
		895.55	0.516	0.53	0.514	0.558	0.571	0.563	0.550667	0.564667	0.546667
		900.767	0.515	0.532	0.513	0.556	0.574	0.563	0.547667	0.565667	0.544667
		905.967	0.516	0.534	0.514	0.557	0.576	0.564	0.547667	0.568667	0.546667
		911.183	0.514	0.532	0.513	0.555	0.574	0.563	0.545667	0.565667	0.543667
		916.383	0.514	0.53	0.514	0.555	0.572	0.565	0.544667	0.562667	0.545667
		921.583	0.513	0.529	0.513	0.554	0.57	0.562	0.543667	0.559667	0.541667
		926.8	0.511	0.53	0.511	0.551	0.571	0.56	0.539667	0.560667	0.539667
		932	0.51	0.53	0.51	0.55	0.571	0.559	0.537667	0.559667	0.537667
		937.217	0.513	0.533	0.51	0.554	0.575	0.559	0.541667	0.562667	0.536667
		942.417	0.513	0.529	0.511	0.554	0.57	0.56	0.540667	0.557667	0.536667
		947.617	0.51	0.53	0.511	0.55	0.571	0.561	0.536667	0.557667	0.536667
		952.833	0.513	0.529	0.511	0.554	0.57	0.56	0.539667	0.556667	0.536667
		958.033	0.514	0.528	0.508	0.553	0.57	0.557	0.538667	0.555667	0.531667
		963.25	0.512	0.53	0.512	0.552	0.571	0.562	0.536667	0.556667	0.536667
		968.45	0.511	0.529	0.51	0.551	0.57	0.559	0.534667	0.553667	0.532667
		973.65	0.509	0.526	0.508	0.547	0.567	0.557	0.529667	0.549667	0.528667
		978.867	0.512	0.527	0.508	0.552	0.568	0.558	0.533667	0.550667	0.528667
		984.067	0.511	0.528	0.508	0.55	0.569	0.557	0.531667	0.550667	0.527667
		989.283	0.511	0.528	0.508	0.55	0.57	0.557	0.531667	0.550667	0.527667
		994.483	0.507	0.526	0.507	0.545	0.566	0.555	0.524667	0.545667	0.523667
		999.683	0.511	0.528	0.509	0.549	0.57	0.559	0.528667	0.549667	0.526667
		1004.9	0.511	0.526	0.508	0.549	0.566	0.558	0.528667	0.545667	0.524667
		1010.1	0.508	0.524	0.508	0.546	0.564	0.557	0.524667	0.541667	0.522667
		1015.32	0.508	0.53	0.508	0.545	0.572	0.557	0.522667	0.549667	0.522667
		1020.52	0.508	0.527	0.507	0.546	0.568	0.556	0.522667	0.544667	0.520667
		1025.72	0.508	0.528	0.508	0.545	0.569	0.557	0.521667	0.543667	0.520667
		1030.93	0.51	0.527	0.507	0.547	0.568	0.556	0.523667	0.542667	0.517667
		1036.13	0.51	0.524	0.507	0.547	0.565	0.555	0.522667	0.537667	0.517667
		1041.35	0.508	0.523	0.505	0.545	0.563	0.554	0.519667	0.534667	0.514667
		1046.55	0.51	0.525	0.507	0.546	0.566	0.555	0.519667	0.537667	0.514667
		1051.75	0.507	0.527	0.506	0.543	0.567	0.554	0.515667	0.537667	0.512667
		1056.97	0.505	0.525	0.505	0.54	0.564	0.553	0.511667	0.533667	0.509667
		1062.17	0.511	0.526	0.507	0.546	0.566	0.555	0.517667	0.534667	0.512667
		1067.38	0.506	0.526	0.504	0.541	0.565	0.551	0.511667	0.532667	0.506667
		1072.58	0.505	0.524	0.507	0.54	0.563	0.554	0.509667	0.528667	0.509667
		1077.78	0.504	0.525	0.506	0.538	0.564	0.553	0.506667	0.530667	0.506667
		1083	0.508	0.522	0.504	0.543	0.561	0.55	0.511667	0.525667	0.503667
		1088.2	0.506	0.523	0.504	0.541	0.562	0.55	0.507667	0.525667	0.502667
		1093.42	0.507	0.526	0.507	0.54	0.565	0.553	0.506667	0.527667	0.505667
		1098.62	0.505	0.523	0.505	0.538	0.562	0.551	0.503667	0.524667	0.500667
		1103.83	0.504	0.524	0.503	0.538	0.563	0.55	0.501667	0.524667	0.497667
		1109.03	0.505	0.526	0.505	0.54	0.567	0.553	0.499667	0.525667	0.498667
		1114.23	0.507	0.524	0.506	0.541	0.564	0.554	0.499667	0.520667	0.497667
		1119.45	0.505	0.526	0.508	0.538	0.566	0.556	0.496667	0.521667	0.498667
		1124.65	0.507	0.521	0.506	0.542	0.56	0.554	0.499667	0.514667	0.494667
		1129.87	0.505	0.523	0.506	0.538	0.561	0.553	0.494667	0.514667	0.492667
		1135.07	0.504	0.523	0.506	0.538	0.563	0.553	0.493667	0.514667	0.490667
		1140.27	0.506	0.526	0.508	0.539	0.566	0.555	0.493667	0.517667	0.493667
		1145.48	0.504	0.525	0.507	0.536	0.564	0.554	0.487667	0.512667	0.489667
		1150.68	0.506	0.524	0.505	0.54	0.564	0.552	0.491667	0.512667	0.485667
		1155.9	0.508	0.526	0.504	0.541	0.565	0.55	0.491667	0.512667	0.482667
		1161.1	0.511	0.525	0.506	0.544	0.565	0.553	0.493667	0.510667	0.484667
		1166.3	0.506	0.525	0.503	0.539	0.563	0.549	0.486667	0.509667	0.479667
		1171.52	0.507	0.527	0.505	0.541	0.566	0.551	0.487667	0.511667	0.480667
		1176.72	0.508	0.525	0.505	0.541	0.564	0.551	0.486667	0.508667	0.478667
		1181.93	0.511	0.527	0.507	0.544	0.565	0.553	0.489667	0.508667	0.479667
		1187.13	0.507	0.526	0.505	0.54	0.565	0.55	0.481667	0.506667	0.475667
		1192.35	0.509	0.527	0.506	0.541	0.566	0.55	0.483667	0.506667	0.474667
		1197.55	0.506	0.526	0.504	0.538	0.564	0.549	0.477667	0.503667	0.471667
		1202.75	0.51	0.527	0.507	0.543	0.565	0.553	0.481667	0.503667	0.474667
		1207.97	0.51	0.527	0.508	0.544	0.566	0.554	0.482667	0.503667	0.474667
Fig. S1 D (right panel)
Growth curves in LB-NaCl 0,3 M using a microplate reader (OD620nm)		Time (min)	WT			Δeco			Δeco+eco
		0	-0.001	0	0.001	-0.002	0.003	-0.001	-0.002	-0.001	0.003
		5.2	0.002	0.005	0.001	0	0.004	0	0.001	0.004	0.002
		10.4	0.002	0.005	0.003	0	0.005	0.002	0.001	0.006	0.002
		15.6167	0.003	0.004	0.003	0.002	0.003	0.002	0.002	0.003	0.002
		20.8167	0.002	0.005	0.003	0.001	0.005	0.002	0.001	0.006	0.002
		26.0333	0.002	0.006	0.003	0.001	0.005	0.002	0.002	0.006	0.002
		31.2333	0.003	0.005	0.004	0.002	0.004	0.003	0.002	0.005	0.004
		36.4333	0.003	0.005	0.004	0.001	0.005	0.003	0.002	0.005	0.004
		41.65	0.002	0.006	0.004	0.001	0.006	0.004	0.002	0.007	0.004
		46.85	0.005	0.005	0.006	0.003	0.005	0.005	0.004	0.005	0.006
		52.0667	0.003	0.006	0.006	0.002	0.006	0.006	0.002	0.006	0.006
		57.2667	0.004	0.007	0.007	0.003	0.007	0.007	0.004	0.007	0.007
		62.4667	0.005	0.007	0.005	0.003	0.007	0.005	0.004	0.008	0.005
		67.6833	0.006	0.007	0.007	0.005	0.008	0.007	0.006	0.008	0.008
		72.8833	0.006	0.007	0.008	0.005	0.007	0.008	0.006	0.008	0.009
		78.1	0.006	0.008	0.007	0.006	0.009	0.007	0.006	0.009	0.007
		83.3	0.007	0.009	0.007	0.006	0.01	0.008	0.007	0.01	0.009
		88.5	0.009	0.011	0.01	0.008	0.012	0.011	0.009	0.012	0.011
		93.7167	0.011	0.013	0.01	0.01	0.015	0.011	0.011	0.014	0.012
		98.9167	0.014	0.013	0.011	0.014	0.014	0.013	0.015	0.015	0.014
		104.133	0.014	0.014	0.013	0.014	0.016	0.015	0.015	0.017	0.016
		109.333	0.015	0.017	0.015	0.015	0.02	0.017	0.016	0.02	0.017
		114.55	0.018	0.018	0.018	0.019	0.021	0.021	0.02	0.021	0.021
		119.75	0.02	0.021	0.021	0.022	0.025	0.025	0.023	0.025	0.026
		124.95	0.024	0.027	0.023	0.026	0.033	0.028	0.028	0.033	0.028
		130.167	0.025	0.029	0.026	0.028	0.036	0.032	0.03	0.036	0.032
		135.367	0.031	0.032	0.03	0.036	0.039	0.037	0.038	0.039	0.038
		140.583	0.036	0.039	0.034	0.041	0.049	0.043	0.043	0.048	0.043
		145.783	0.042	0.044	0.039	0.048	0.056	0.05	0.051	0.056	0.051
		150.983	0.046	0.051	0.044	0.054	0.064	0.057	0.056	0.063	0.057
		156.2	0.054	0.057	0.052	0.062	0.072	0.067	0.064	0.071	0.068
		161.4	0.061	0.063	0.058	0.07	0.079	0.073	0.072	0.078	0.073
		166.617	0.071	0.071	0.068	0.081	0.088	0.086	0.083	0.086	0.086
		171.817	0.079	0.079	0.074	0.09	0.097	0.092	0.091	0.094	0.093
		177.017	0.086	0.088	0.083	0.099	0.108	0.101	0.1	0.105	0.102
		182.233	0.093	0.095	0.088	0.108	0.118	0.11	0.108	0.115	0.11
		187.433	0.102	0.106	0.098	0.116	0.129	0.121	0.116	0.125	0.121
		192.65	0.108	0.11	0.106	0.124	0.135	0.128	0.124	0.13	0.128
		197.85	0.117	0.12	0.113	0.136	0.148	0.139	0.135	0.143	0.139
		203.05	0.127	0.131	0.122	0.148	0.163	0.15	0.147	0.157	0.149
		208.267	0.138	0.14	0.131	0.161	0.174	0.162	0.16	0.168	0.162
		213.467	0.149	0.151	0.141	0.173	0.187	0.174	0.172	0.18	0.173
		218.683	0.164	0.163	0.154	0.19	0.201	0.19	0.189	0.193	0.188
		223.883	0.175	0.176	0.165	0.202	0.216	0.203	0.199	0.207	0.201
		229.083	0.191	0.191	0.179	0.217	0.23	0.217	0.214	0.221	0.216
		234.3	0.2	0.205	0.196	0.229	0.247	0.235	0.225	0.236	0.232
		239.5	0.217	0.218	0.205	0.245	0.26	0.246	0.24	0.249	0.243
		244.717	0.23	0.233	0.223	0.259	0.275	0.264	0.253	0.263	0.26
		249.917	0.241	0.246	0.236	0.269	0.288	0.275	0.262	0.276	0.272
		255.117	0.252	0.257	0.248	0.279	0.295	0.285	0.271	0.282	0.282
		260.333	0.261	0.266	0.258	0.287	0.303	0.292	0.278	0.29	0.289
		265.533	0.268	0.272	0.267	0.294	0.31	0.299	0.285	0.296	0.297
		270.75	0.276	0.28	0.273	0.303	0.318	0.306	0.293	0.304	0.303
		275.95	0.282	0.287	0.284	0.309	0.326	0.317	0.299	0.312	0.314
		281.167	0.289	0.296	0.289	0.316	0.335	0.322	0.305	0.32	0.319
		286.367	0.295	0.3	0.297	0.322	0.34	0.331	0.311	0.324	0.328
		291.567	0.304	0.306	0.303	0.331	0.346	0.337	0.319	0.33	0.333
		296.783	0.308	0.312	0.309	0.337	0.352	0.343	0.324	0.335	0.338
		301.983	0.311	0.32	0.318	0.34	0.361	0.353	0.327	0.343	0.348
		307.2	0.32	0.326	0.321	0.35	0.367	0.356	0.335	0.35	0.351
		312.4	0.323	0.333	0.327	0.352	0.374	0.362	0.338	0.356	0.357
		317.6	0.328	0.338	0.333	0.357	0.38	0.367	0.342	0.361	0.362
		322.817	0.334	0.339	0.336	0.364	0.379	0.37	0.348	0.36	0.365
		328.017	0.34	0.346	0.344	0.368	0.388	0.378	0.353	0.367	0.372
		333.233	0.346	0.353	0.348	0.371	0.393	0.383	0.355	0.373	0.376
		338.433	0.35	0.36	0.353	0.376	0.399	0.388	0.36	0.379	0.381
		343.633	0.352	0.361	0.358	0.378	0.399	0.39	0.363	0.379	0.383
		348.85	0.358	0.365	0.365	0.382	0.403	0.396	0.366	0.382	0.389
		354.05	0.357	0.368	0.368	0.382	0.405	0.398	0.366	0.384	0.391
		359.267	0.362	0.371	0.372	0.387	0.408	0.401	0.371	0.386	0.393
		364.467	0.364	0.374	0.373	0.39	0.412	0.402	0.373	0.391	0.395
		369.667	0.366	0.378	0.378	0.391	0.416	0.407	0.374	0.394	0.399
		374.883	0.368	0.378	0.379	0.393	0.415	0.408	0.376	0.393	0.4
		380.083	0.372	0.381	0.381	0.397	0.419	0.41	0.38	0.397	0.402
		385.3	0.374	0.386	0.386	0.399	0.424	0.416	0.382	0.402	0.407
		390.5	0.377	0.387	0.389	0.403	0.425	0.419	0.386	0.402	0.41
		395.7	0.379	0.39	0.392	0.405	0.428	0.422	0.387	0.406	0.412
		400.917	0.384	0.395	0.394	0.41	0.434	0.424	0.392	0.41	0.415
		406.117	0.386	0.397	0.396	0.412	0.436	0.426	0.393	0.413	0.417
		411.333	0.388	0.399	0.401	0.415	0.438	0.431	0.397	0.414	0.422
		416.533	0.391	0.403	0.402	0.417	0.442	0.433	0.398	0.418	0.423
		421.733	0.395	0.404	0.407	0.421	0.443	0.438	0.402	0.419	0.428
		426.95	0.398	0.409	0.411	0.424	0.448	0.443	0.405	0.424	0.433
		432.15	0.401	0.411	0.41	0.428	0.45	0.441	0.408	0.426	0.431
		437.367	0.4	0.413	0.414	0.427	0.452	0.445	0.408	0.428	0.435
		442.567	0.404	0.415	0.417	0.431	0.456	0.448	0.412	0.431	0.438
		447.767	0.408	0.421	0.42	0.436	0.462	0.452	0.416	0.437	0.441
		452.983	0.411	0.423	0.423	0.439	0.464	0.455	0.419	0.44	0.445
		458.183	0.411	0.426	0.426	0.439	0.468	0.457	0.42	0.444	0.447
		463.4	0.413	0.425	0.428	0.442	0.467	0.46	0.423	0.442	0.45
		468.6	0.417	0.43	0.43	0.446	0.472	0.462	0.427	0.447	0.451
		473.817	0.42	0.432	0.433	0.449	0.474	0.465	0.43	0.449	0.455
		479.017	0.42	0.435	0.434	0.451	0.478	0.466	0.431	0.453	0.456
		484.217	0.421	0.434	0.438	0.452	0.476	0.47	0.432	0.451	0.46
		489.433	0.423	0.438	0.44	0.454	0.48	0.473	0.434	0.455	0.463
		494.633	0.427	0.438	0.442	0.459	0.482	0.475	0.44	0.457	0.466
		499.85	0.43	0.443	0.446	0.462	0.487	0.48	0.443	0.462	0.47
		505.05	0.429	0.445	0.445	0.461	0.49	0.479	0.442	0.465	0.469
		510.25	0.431	0.447	0.449	0.463	0.492	0.482	0.445	0.467	0.472
		515.467	0.435	0.448	0.453	0.467	0.494	0.488	0.448	0.468	0.478
		520.667	0.433	0.449	0.453	0.467	0.494	0.487	0.449	0.469	0.477
		525.883	0.439	0.451	0.457	0.474	0.497	0.492	0.457	0.472	0.482
		531.083	0.438	0.454	0.457	0.472	0.501	0.492	0.455	0.477	0.482
		536.283	0.44	0.453	0.458	0.476	0.5	0.493	0.459	0.476	0.483
		541.5	0.441	0.457	0.464	0.477	0.504	0.501	0.46	0.479	0.491
		546.7	0.443	0.459	0.465	0.479	0.506	0.502	0.463	0.482	0.492
		551.917	0.442	0.46	0.466	0.477	0.509	0.503	0.461	0.485	0.493
		557.117	0.442	0.463	0.468	0.478	0.512	0.505	0.462	0.488	0.495
		562.317	0.444	0.461	0.467	0.48	0.51	0.504	0.464	0.487	0.494
		567.533	0.445	0.462	0.47	0.482	0.51	0.507	0.466	0.486	0.498
		572.733	0.45	0.465	0.473	0.487	0.514	0.51	0.471	0.492	0.501
		577.95	0.449	0.467	0.474	0.487	0.517	0.512	0.472	0.494	0.503
		583.15	0.45	0.468	0.475	0.488	0.518	0.513	0.472	0.495	0.504
		588.35	0.451	0.468	0.476	0.489	0.519	0.513	0.474	0.496	0.505
		593.567	0.454	0.468	0.478	0.491	0.518	0.516	0.476	0.495	0.508
		598.767	0.454	0.47	0.479	0.494	0.521	0.517	0.478	0.499	0.509
		603.983	0.455	0.471	0.477	0.496	0.522	0.516	0.48	0.499	0.507
		609.183	0.457	0.474	0.482	0.497	0.526	0.521	0.482	0.504	0.512
		614.383	0.455	0.472	0.484	0.496	0.524	0.523	0.481	0.501	0.514
		619.6	0.459	0.474	0.485	0.501	0.526	0.525	0.485	0.504	0.517
		624.8	0.458	0.474	0.483	0.5	0.526	0.523	0.485	0.504	0.514
		630.017	0.458	0.477	0.489	0.499	0.53	0.529	0.484	0.508	0.52
		635.217	0.462	0.478	0.486	0.504	0.532	0.526	0.489	0.511	0.517
		640.433	0.461	0.478	0.49	0.504	0.532	0.532	0.488	0.511	0.523
		645.633	0.462	0.48	0.492	0.504	0.535	0.534	0.488	0.512	0.525
		650.833	0.463	0.48	0.492	0.506	0.534	0.534	0.491	0.512	0.525
		656.05	0.464	0.483	0.492	0.507	0.538	0.534	0.491	0.516	0.525
		661.25	0.466	0.482	0.494	0.51	0.537	0.536	0.494	0.515	0.527
		666.467	0.467	0.484	0.494	0.51	0.539	0.536	0.495	0.518	0.527
		671.667	0.465	0.485	0.495	0.509	0.54	0.537	0.493	0.519	0.528
		676.867	0.466	0.486	0.498	0.509	0.542	0.54	0.493	0.521	0.532
		682.083	0.467	0.488	0.499	0.511	0.544	0.542	0.496	0.523	0.533
		687.283	0.471	0.489	0.499	0.515	0.545	0.542	0.499	0.524	0.534
		692.5	0.469	0.489	0.502	0.513	0.545	0.545	0.497	0.523	0.536
		697.7	0.469	0.487	0.501	0.513	0.543	0.544	0.497	0.522	0.536
		702.9	0.473	0.493	0.505	0.518	0.55	0.548	0.501	0.529	0.54
		708.117	0.472	0.492	0.504	0.518	0.55	0.547	0.501	0.528	0.539
		713.317	0.474	0.494	0.508	0.519	0.551	0.552	0.503	0.53	0.544
		718.533	0.476	0.492	0.507	0.521	0.549	0.55	0.505	0.527	0.542
		723.733	0.475	0.495	0.51	0.521	0.552	0.554	0.504	0.531	0.546
		728.933	0.477	0.497	0.509	0.522	0.555	0.553	0.505	0.533	0.545
		734.15	0.477	0.494	0.508	0.524	0.552	0.552	0.506	0.531	0.544
		739.35	0.477	0.496	0.512	0.522	0.554	0.556	0.505	0.531	0.548
		744.567	0.476	0.496	0.512	0.522	0.554	0.557	0.505	0.532	0.549
		749.767	0.477	0.499	0.513	0.523	0.559	0.558	0.505	0.537	0.549
		754.967	0.48	0.497	0.514	0.527	0.555	0.559	0.509	0.533	0.551
		760.183	0.479	0.498	0.515	0.527	0.558	0.56	0.508	0.535	0.552
		765.383	0.479	0.5	0.515	0.527	0.56	0.561	0.508	0.538	0.553
		770.6	0.481	0.503	0.519	0.528	0.564	0.564	0.509	0.541	0.556
		775.8	0.483	0.502	0.519	0.532	0.563	0.565	0.513	0.541	0.557
		781	0.485	0.501	0.518	0.534	0.562	0.564	0.516	0.539	0.555
		786.217	0.484	0.505	0.521	0.532	0.568	0.566	0.513	0.544	0.558
		791.417	0.486	0.504	0.521	0.536	0.566	0.567	0.517	0.543	0.558
		796.633	0.487	0.506	0.524	0.537	0.568	0.571	0.517	0.543	0.562
		801.833	0.486	0.504	0.523	0.536	0.566	0.57	0.516	0.541	0.56
		807.033	0.485	0.507	0.525	0.534	0.57	0.572	0.512	0.545	0.563
		812.25	0.487	0.508	0.526	0.536	0.571	0.573	0.515	0.546	0.564
		817.45	0.486	0.508	0.526	0.536	0.571	0.574	0.513	0.546	0.564
		822.667	0.485	0.507	0.525	0.535	0.57	0.571	0.513	0.545	0.562
		827.867	0.486	0.505	0.525	0.537	0.569	0.572	0.515	0.543	0.562
		833.067	0.489	0.507	0.526	0.54	0.571	0.572	0.517	0.545	0.562
		838.283	0.488	0.508	0.528	0.538	0.571	0.574	0.516	0.544	0.564
		843.483	0.487	0.508	0.527	0.537	0.572	0.574	0.514	0.546	0.564
		848.7	0.489	0.51	0.529	0.539	0.575	0.577	0.516	0.547	0.566
		853.9	0.489	0.509	0.53	0.538	0.573	0.576	0.514	0.545	0.565
		859.1	0.492	0.508	0.528	0.542	0.571	0.574	0.518	0.543	0.562
		864.317	0.489	0.508	0.53	0.54	0.572	0.576	0.516	0.543	0.565
		869.517	0.492	0.512	0.53	0.543	0.577	0.576	0.517	0.548	0.564
		874.733	0.492	0.512	0.532	0.543	0.578	0.579	0.517	0.548	0.567
		879.933	0.494	0.51	0.53	0.546	0.575	0.576	0.519	0.545	0.564
		885.15	0.494	0.513	0.531	0.546	0.578	0.577	0.519	0.547	0.565
		890.35	0.493	0.512	0.531	0.545	0.578	0.578	0.518	0.546	0.565
		895.55	0.492	0.511	0.53	0.544	0.577	0.576	0.516	0.544	0.563
		900.767	0.493	0.512	0.528	0.545	0.579	0.575	0.516	0.546	0.561
		905.967	0.491	0.509	0.531	0.543	0.575	0.577	0.514	0.542	0.563
		911.183	0.495	0.512	0.531	0.547	0.578	0.578	0.517	0.545	0.565
		916.383	0.49	0.51	0.533	0.542	0.576	0.579	0.511	0.541	0.564
		921.583	0.493	0.509	0.533	0.545	0.574	0.579	0.514	0.54	0.564
		926.8	0.493	0.513	0.531	0.545	0.579	0.578	0.512	0.543	0.563
		932	0.494	0.513	0.53	0.546	0.579	0.576	0.513	0.544	0.561
		937.217	0.492	0.511	0.53	0.544	0.577	0.576	0.51	0.541	0.559
		942.417	0.494	0.511	0.531	0.546	0.577	0.577	0.512	0.541	0.561
		947.617	0.491	0.508	0.532	0.543	0.573	0.579	0.508	0.536	0.561
		952.833	0.492	0.509	0.531	0.544	0.574	0.578	0.509	0.537	0.561
		958.033	0.491	0.51	0.532	0.543	0.576	0.578	0.506	0.538	0.561
		963.25	0.493	0.509	0.53	0.545	0.575	0.577	0.508	0.536	0.56
		968.45	0.49	0.51	0.531	0.542	0.575	0.578	0.505	0.536	0.56
		973.65	0.492	0.512	0.53	0.543	0.579	0.576	0.504	0.54	0.557
		978.867	0.492	0.51	0.531	0.544	0.576	0.578	0.504	0.536	0.558
		984.067	0.49	0.51	0.53	0.541	0.576	0.576	0.501	0.535	0.557
		989.283	0.492	0.509	0.531	0.544	0.574	0.578	0.504	0.533	0.558
		994.483	0.491	0.511	0.53	0.542	0.577	0.577	0.5	0.536	0.556
		999.683	0.493	0.509	0.531	0.545	0.575	0.577	0.503	0.533	0.555
Fig. S1 E
Motility assays in LB agar 0,3%, area relative to WT strain		WT	∆eco	∆eco+eco
		0.927263	0.84588	0.862157
		1.05036	0.902848	1.04171
		1.02238	1.09613	0.877925

## Sheet: Fig. S2
Fig. S2 A
Relative bacterial count of strains incubated with Triton X-100 0,1% for 15 min		WT	∆eco	∆eco+eco
		1	1	1.34211
		1	1.97727	1.56818
		1	0.78125	1.1875
Fig. S2 B
Adhesion assay in Caco-2 monolayers with a centrifugation step of bacteria with monolayers of 400 G 5 min		WT	∆eco
		0.714287	0.0823533
		0.57143	0.138237
		0.464287	0.10588
		0.535713	0.126473
		0.535713	0.14412
Fig. S2 C
Adhesion assay in HT-29 monolayers with a centrifugation step of bacteria with monolayers of 400 G for 5 min		WT	∆eco
		0.15238	0.074285
		0.133333	0.06857
		0.155557	0.06476
		0.161903	0.06857
		0.177777	0.0761933
		0.155553	0.08762
Fig. S2 D
Adhesion assay in HT-29 monolayers		WT	∆eco	∆eco+eco
		0.0942333	0.05464	0.0896567
		0.0980733	0.063405	0.09885
		0.0961533	0.0628867	0.0885067
		0.09904	0.07629	0.106897
Invasion assay in HT-29 monolayers using 30 min to compare with the adhesion at the same time point		WT	∆eco	∆eco+eco
		0.00066	0.000755	0.00036
		0.00066	0.0007	0.00069
		0.00046	0.00071	0.00052
		0.00043	0.000495	0.00066
Fig. S2 E
Invasion assay in Caco-2 monolayers using 90 min incubation plus 1 hour of gentamicin treatment		WT	∆eco
		0.0784314	0.0809091
		0.0686275	0.0545455
		0.0539216	0.0745455
Fig. S2 F
Invasion assay in HT-29 monolayers using 90 min incubation plus 1 hour of gentamicin treatment		WT	∆eco
		0.00471	0.006615
		0.003365	0.003625
		0.00269	0.002905
		0.002695	0.00395

## Sheet: Fig. S3
Fig. S3 A
Proteolityc activity of 100 µg of J774 derived microsomes		Time (min)	Fluorescence (AU)
			Microsomes		Blank
		0	0	0	0	0
		10	78724	361342	-3047	12747
		20	154957	412924	-4076	-9615
		30	199352	453385	199	11505
		40	243350	518969	-1399	3026
		50	280460	574169	-19909	-4937

## Sheet: Fig. S4
Fig. S4 A
Neutrophil elastase activity of degranulated supernatant of human PMNs		Time (s)	Fluorescence (AU)
			Neutrophil elastase						Deranulated supernatant
			10 nM		5 nM		2,5 nM
		0	0	0	0	0	0	0	0	0
		57	149184	160030	65783.5	68717.5	35117.5	33292.5	62762.5	67121.5
		120	323464	349102	145589	148428	77133	72329	136699	143838
		180	483324	520655	215597	223652	114342	107626	192224	209972
		240	656962	706038	294322	303178	156364	146906	259920	283442
		300	856472	915230	381954	388624	204092	188344	343428	371324
		360	1.04528e+06	1.11249e+06	465050	472526	247080	229290	413882	449132
		420	1234694	1313179	548282	558858	290865	270953	488487	528648
		480	1.43276e+06	1.51602e+06	634206	643612	338362	313262	561962	609456
		540	1626171	1640660	718749	731025	383841	354870	635632	690958
Fig. S4 B
Neutrophil elastase activity of human PMNs induced NETs		Time (s)	Fluorescence (AU)
			Neutrophil elastase		NETs
			2,5 nM
		0	0	0	0	0
		57	126821	138057	84425	98749
		120	259485	294398	177988	200495
		180	384109	433614	263260	286701
		240	512940	577583	344181	374402
		300	648974	727037	422805	459544
		360	781712	874478	502960	543073
		420	916987	1019266	583698	629047
		480	1065266	1175699	664444	712508
		540	1193178	1325906	747326	788015
		600	1341468	1476149	829689	875942
Fig. S4 C
Sytox green fluorescence in PMNs or NETs		Fluorescence (AU)
		PMNs	NETs
		16054	86821
		9939	77879
Fig. S4 E		DPI inhibition validation
PMNs with or without DPI and co-incubated with STm WT strain MOI 1:1 or left alone were added luminol and luminiscence was measured in a luminometer over time		Time (min)	PMNs		PMNs + WT		PMNs + DPI		PMNs + WT + DPI
		0	0	0	0	0	0	0	0	0
		1	28	167	625	959	-10.5	-14.5	-11.5	26.5
		2	112	404	1410	1760	-23.5	-33	-9.5	20
		3	122	607	2280	2770	-10	-23	7	18.5
		4	143	836	3700	3990	-13.5	-33	-11.5	25
		5	183	1200	4500	5120	1.5	-31.5	2	23.5
		6	200	1170	5440	6380	-8.5	-19.5	-1.5	48.5
		7	225	1330	6740	7190	-11.5	-33	10	50
		8	203	1500	7850	8330	-13.5	-31.5	11.5	42
		9	235	1460	8120	8910	-15	-35	10	85
		10	243	1490	8410	9210	-11.5	-33	-6.5	36.5
		11	288	1540	8940	9400	-11.5	-23	5	70
		12	258	1700	9190	9470	-8.5	-26	0	80
		13	277	1710	9350	9510	-15.5	-31	11.5	95
		14	295	1680	9880	9820	-26.5	-34.5	13.5	78.5
		15	247	1520	10700	10000	-8.5	-31.5	-1.5	81.5
		16	240	1570	11000	10800	-13.5	-30	12	45
		17	265	1700	11800	10500	-20.5	-30	-6.5	53
		18	220	1690	12400	11200	-17	-56	8.5	72
		19	173	1590	12700	11500	-15	-41	21.5	98.5
		20	225	1580	13200	11100	-17	-29.5	0.5	80

## Sheet: Fig. S5
	Protein sequence of Ecotin precursor, Salmonella Typhimurium 14028s
	MKMFVPAVVFAALASASAWANNGDTAQPLEKIAPYPQAEKGMKRQVITLTPQQDESTLKVELLIGQTLNV DCNQHRLGGTLETKTLEGWGYDYYVFDNVTSPVSTMMACPEGKKEQKFVTAWLGEDGMLRYNSKLPIVVY TPANVDVKYRIWKADANVQNAVAR

[truncated: 2 more sheets: Fig. S6, Fig. S7]
